# Supplementary material for: The Effect of Vitamin D3 Injection Combined With High-Intensity Interval Training on Excessive Autophagy in the Heart Tissue of Type 2 Diabetes–Induced Rats: An Analysis of the mTOR–Beclin-1–Fyco-1–Cathepsin D Pathway
Source: Cardiovasc Ther. 2025 Mar 19;2025:8817195. doi: 10.1155/cdr/8817195 (PMC11944841; doi:10.1155/cdr/8817195)
Supplement: Supporting Information — Additional supporting information can be found online in the Supporting Information section. The supporting information includes complete western blot protein bands for each experimental group, along with a detailed explanation of the western blot measurement procedure. It provides additional data and methodological details that support the findings presented in the main text. [file 8817195.f1.zip]

Archive with 2 entries (2 files):
- ARRIVE guidelines 2.0 Rahimi_ Golpasandi.pdf
- Supplamentary file for Production.docx
